# Supplementary material for: Towards OPM-MEG in a virtual reality environment
Source: Neuroimage. Author manuscript; Available in PMC 2021 Jul 13. (PMC8276767; doi:10.1016/j.neuroimage.2019.06.010)
Supplement: Published Supplementary Documents [file NIHMS1710582-supplement-Published_Supplementary_Documents.zip]

Archive with 2 entries (2 files):
- 1-s2.0-S1053811919304951-mmc2.xml
- 1-s2.0-S1053811919304951-mmc1.docx
