# Supplementary material for: Towards OPM-MEG in a virtual reality environment
Source: Neuroimage. Author manuscript; Available in PMC 2021 Jul 13. (PMC8276767; doi:10.1016/j.neuroimage.2019.06.010)
Supplement: Published Supplementary Documents [file NIHMS1710582-supplement-Published_Supplementary_Documents.zip › 1-s2.0-S1053811919304951-mmc2.xml]

<?xml version="1.0" encoding="utf-8" standalone="no"?>
<data>
  <datasets>
    <author>Matthew.brookes@nottingham.ac.uk</author>
    <type>0</type>
    <dataset>
      <value>4</value>
      <reason>Data will be made available on request</reason>
      <comments />
    </dataset>
  </datasets>
</data>
